# Supplementary material for: Clinical Characterization of Autoimmune Hepatic Involvement in Sjogren’s Disease: A Retrospective Cohort Study in Korea
Source: Int J Mol Sci. 2025 Jun 15;26(12):5734. doi: 10.3390/ijms26125734 (PMC12192730; doi:10.3390/ijms26125734)
Supplement: Supplementary file 1 [file ijms-26-05734-s001.zip]

Archive with 1 entries (1 files):
- ijms-3679226-supplementary.pdf
